# Supplementary material for: Core Ferroptosis-Related Biomarkers and miRNA Regulatory Networks in Alzheimer’s Disease
Source: Genes (Basel). 2026 Feb 11;17(2):224. doi: 10.3390/genes17020224 (PMC12940373; doi:10.3390/genes17020224)
Supplement: Supplementary file 1 [file genes-17-00224-s001.zip]

Archive with 1 entries (1 files):
- genes-4145255-supplementary.xlsx
