# Supplementary material for: Core Ferroptosis-Related Biomarkers and miRNA Regulatory Networks in Alzheimer’s Disease
Source: Genes (Basel). 2026 Feb 11;17(2):224. doi: 10.3390/genes17020224 (PMC12940373; doi:10.3390/genes17020224)
Supplement: Supplementary file 1 [file genes-17-00224-s001.zip › genes-4145255-supplementary.xlsx]

## Sheet: sheet1
Table S1. The miRNAs related to FRDEGs (A total of 528 nodes and 1457 edges).
Id	Nodes	Edges
5034	P4HB	238
3920	LAMP2	219
5937	RBMS1	206
91	ACVR1B	179
23787	MTCH1	153
7862	BRPF1	140
116138	KLHDC3	137
2539	G6PD	127
5777	PTPN6	58
MIMAT0000062	hsa-let-7a-5p	9
MIMAT0000064	hsa-let-7c-5p	9
MIMAT0000066	hsa-let-7e-5p	9
MIMAT0000067	hsa-let-7f-5p	9
MIMAT0000068	hsa-miR-15a-5p	9
MIMAT0000069	hsa-miR-16-5p	9
MIMAT0000096	hsa-miR-98-5p	9
MIMAT0000255	hsa-miR-34a-5p	9
MIMAT0000415	hsa-let-7i-5p	9
MIMAT0000417	hsa-miR-15b-5p	9
MIMAT0001341	hsa-miR-424-5p	9
MIMAT0000072	hsa-miR-18a-5p	8
MIMAT0000085	hsa-miR-28-5p	8
MIMAT0000063	hsa-let-7b-5p	8
MIMAT0000261	hsa-miR-183-5p	8
MIMAT0000422	hsa-miR-124-3p	8
MIMAT0000076	hsa-miR-21-5p	8
MIMAT0000267	hsa-miR-210-3p	8
MIMAT0000080	hsa-miR-24-3p	8
MIMAT0000081	hsa-miR-25-3p	8
MIMAT0000082	hsa-miR-26a-5p	8
MIMAT0000083	hsa-miR-26b-5p	8
MIMAT0000093	hsa-miR-93-5p	8
MIMAT0000101	hsa-miR-103a-3p	8
MIMAT0000104	hsa-miR-107	8
MIMAT0000250	hsa-miR-139-5p	8
MIMAT0000461	hsa-miR-195-5p	8
MIMAT0004589	hsa-miR-30b-3p	8
MIMAT0004748	hsa-miR-423-5p	8
MIMAT0000065	hsa-let-7d-5p	8
MIMAT0000414	hsa-let-7g-5p	8
MIMAT0000084	hsa-miR-27a-3p	7
MIMAT0000092	hsa-miR-92a-3p	7
MIMAT0000099	hsa-miR-101-3p	7
MIMAT0000681	hsa-miR-29c-3p	7
MIMAT0001412	hsa-miR-18b-5p	7
MIMAT0000259	hsa-miR-182-5p	7
MIMAT0000070	hsa-miR-17-5p	7
MIMAT0000086	hsa-miR-29a-3p	7
MIMAT0000100	hsa-miR-29b-3p	7
MIMAT0000440	hsa-miR-191-5p	7
MIMAT0000680	hsa-miR-106b-5p	7
MIMAT0003885	hsa-miR-454-3p	7
MIMAT0000073	hsa-miR-19a-3p	7
MIMAT0000074	hsa-miR-19b-3p	7
MIMAT0000226	hsa-miR-196a-5p	7
MIMAT0000424	hsa-miR-128-3p	7
MIMAT0000459	hsa-miR-193a-3p	7
MIMAT0001080	hsa-miR-196b-5p	7
MIMAT0005797	hsa-miR-1301-3p	7
MIMAT0000419	hsa-miR-27b-3p	7
MIMAT0000091	hsa-miR-33a-5p	7
MIMAT0004925	hsa-miR-876-3p	7
MIMAT0004949	hsa-miR-877-5p	7
MIMAT0000089	hsa-miR-31-5p	6
MIMAT0000103	hsa-miR-106a-5p	6
MIMAT0003218	hsa-miR-92b-3p	6
MIMAT0004799	hsa-miR-589-5p	6
MIMAT0000075	hsa-miR-20a-5p	6
MIMAT0000077	hsa-miR-22-3p	6
MIMAT0004674	hsa-miR-30c-1-3p	6
MIMAT0000252	hsa-miR-7-5p	6
MIMAT0000418	hsa-miR-23b-3p	6
MIMAT0000732	hsa-miR-378a-3p	6
MIMAT0000691	hsa-miR-130b-3p	6
MIMAT0002871	hsa-miR-500a-3p	6
MIMAT0001413	hsa-miR-20b-5p	6
MIMAT0000759	hsa-miR-148b-3p	6
MIMAT0002174	hsa-miR-484	6
MIMAT0000095	hsa-miR-96-5p	6
MIMAT0000243	hsa-miR-148a-3p	6
MIMAT0019761	hsa-miR-4677-3p	6
MIMAT0000264	hsa-miR-203a-3p	6
MIMAT0004550	hsa-miR-30c-2-3p	6
MIMAT0003301	hsa-miR-33b-5p	6
MIMAT0004586	hsa-miR-15b-3p	6
MIMAT0000279	hsa-miR-222-3p	6
MIMAT0004494	hsa-miR-21-3p	5
MIMAT0000460	hsa-miR-194-5p	5
MIMAT0000416	hsa-miR-1-3p	5
MIMAT0000441	hsa-miR-9-5p	5
MIMAT0000455	hsa-miR-185-5p	5
MIMAT0000078	hsa-miR-23a-3p	5
MIMAT0000688	hsa-miR-301a-3p	5
MIMAT0000646	hsa-miR-155-5p	5
MIMAT0001541	hsa-miR-449a	5
MIMAT0000510	hsa-miR-320a	5
MIMAT0001620	hsa-miR-200a-5p	5
MIMAT0002820	hsa-miR-497-5p	5
MIMAT0000271	hsa-miR-214-3p	5
MIMAT0000257	hsa-miR-181b-5p	5
MIMAT0000430	hsa-miR-138-5p	5
MIMAT0000727	hsa-miR-374a-5p	5
MIMAT0004958	hsa-miR-301b-3p	5
MIMAT0004699	hsa-miR-148b-5p	5
MIMAT0000232	hsa-miR-199a-3p	5
MIMAT0000425	hsa-miR-130a-3p	5
MIMAT0000256	hsa-miR-181a-5p	5
MIMAT0000278	hsa-miR-221-3p	5
MIMAT0002821	hsa-miR-181d-5p	5
MIMAT0000423	hsa-miR-125b-5p	5
MIMAT0002819	hsa-miR-193b-3p	5
MIMAT0003389	hsa-miR-542-3p	5
MIMAT0000087	hsa-miR-30a-5p	4
MIMAT0004509	hsa-miR-93-3p	4
MIMAT0002809	hsa-miR-146b-5p	4
MIMAT0003322	hsa-miR-652-3p	4
MIMAT0004549	hsa-miR-148a-5p	4
MIMAT0004795	hsa-miR-574-5p	4
MIMAT0005451	hsa-miR-522-5p	4
MIMAT0005792	hsa-miR-320b	4
MIMAT0000449	hsa-miR-146a-5p	4
MIMAT0000253	hsa-miR-10a-5p	4
MIMAT0004698	hsa-miR-135b-3p	4
MIMAT0003294	hsa-miR-625-5p	4
MIMAT0000090	hsa-miR-32-5p	4
MIMAT0000426	hsa-miR-132-3p	4
MIMAT0000752	hsa-miR-328-3p	4
MIMAT0004697	hsa-miR-151a-5p	4
MIMAT0010133	hsa-miR-2110	4
MIMAT0004693	hsa-miR-330-5p	4
MIMAT0017990	hsa-miR-3613-5p	4
MIMAT0000763	hsa-miR-338-3p	4
MIMAT0004703	hsa-miR-335-3p	4
MIMAT0004928	hsa-miR-147b-3p	4
MIMAT0000318	hsa-miR-200b-3p	4
MIMAT0000703	hsa-miR-361-5p	4
MIMAT0001343	hsa-miR-425-3p	4
MIMAT0004502	hsa-miR-28-3p	4
MIMAT0004491	hsa-miR-19b-1-5p	4
MIMAT0001340	hsa-miR-423-3p	4
MIMAT0003886	hsa-miR-769-5p	4
MIMAT0000450	hsa-miR-149-5p	4
MIMAT0022714	hsa-miR-766-5p	4
MIMAT0004501	hsa-miR-27a-5p	4
MIMAT0000421	hsa-miR-122-5p	4
MIMAT0003393	hsa-miR-425-5p	4
MIMAT0000435	hsa-miR-143-3p	4
MIMAT0004692	hsa-miR-340-5p	4
MIMAT0000244	hsa-miR-30c-5p	4
MIMAT0001545	hsa-miR-450a-5p	4
MIMAT0004558	hsa-miR-181a-2-3p	4
MIMAT0004498	hsa-miR-25-5p	4
MIMAT0019074	hsa-miR-378i	4
MIMAT0000693	hsa-miR-30e-3p	4
MIMAT0004488	hsa-miR-15a-3p	4
MIMAT0015064	hsa-miR-3184-5p	4
MIMAT0004500	hsa-miR-26b-3p	4
MIMAT0026477	hsa-miR-128-1-5p	4
MIMAT0004601	hsa-miR-145-3p	4
MIMAT0018965	hsa-miR-4446-3p	4
MIMAT0004945	hsa-miR-744-5p	4
MIMAT0000251	hsa-miR-147a	3
MIMAT0004592	hsa-miR-125b-1-3p	3
MIMAT0000265	hsa-miR-204-5p	3
MIMAT0000758	hsa-miR-135b-5p	3
MIMAT0000254	hsa-miR-10b-5p	3
MIMAT0004518	hsa-miR-16-2-3p	3
MIMAT0004588	hsa-miR-27b-5p	3
MIMAT0005793	hsa-miR-320c	3
MIMAT0011777	hsa-miR-2277-3p	3
MIMAT0000227	hsa-miR-197-3p	3
MIMAT0022720	hsa-miR-1304-3p	3
MIMAT0000245	hsa-miR-30d-5p	3
MIMAT0002859	hsa-miR-516b-5p	3
MIMAT0000756	hsa-miR-326	3
MIMAT0000258	hsa-miR-181c-5p	3
MIMAT0002874	hsa-miR-503-5p	3
MIMAT0005796	hsa-miR-1271-5p	3
MIMAT0002807	hsa-miR-491-5p	3
MIMAT0004497	hsa-miR-24-2-5p	3
MIMAT0019813	hsa-miR-203b-5p	3
MIMAT0000434	hsa-miR-142-3p	3
MIMAT0002811	hsa-miR-202-3p	3
MIMAT0000456	hsa-miR-186-5p	3
MIMAT0000765	hsa-miR-335-5p	3
MIMAT0039763	hsa-miR-9985	3
MIMAT0000444	hsa-miR-126-5p	3
MIMAT0016847	hsa-miR-378c	3
MIMAT0000270	hsa-miR-181a-3p	3
MIMAT0004672	hsa-miR-106b-3p	3
MIMAT0015085	hsa-miR-3200-3p	3
MIMAT0000757	hsa-miR-151a-3p	3
MIMAT0004796	hsa-miR-576-3p	3
MIMAT0000432	hsa-miR-141-3p	3
MIMAT0000617	hsa-miR-200c-3p	3
MIMAT0000682	hsa-miR-200a-3p	3
MIMAT0004563	hsa-miR-199b-3p	3
MIMAT0000260	hsa-miR-182-3p	3
MIMAT0007402	hsa-miR-103b	3
MIMAT0003247	hsa-miR-582-5p	3
MIMAT0004598	hsa-miR-141-5p	3
MIMAT0004680	hsa-miR-130b-5p	3
MIMAT0000222	hsa-miR-192-5p	3
MIMAT0000437	hsa-miR-145-5p	3
MIMAT0000751	hsa-miR-330-3p	3
MIMAT0004490	hsa-miR-19a-5p	3
MIMAT0000761	hsa-miR-324-5p	3
MIMAT0004953	hsa-miR-873-5p	3
MIMAT0004774	hsa-miR-501-3p	3
MIMAT0022717	hsa-miR-873-3p	3
MIMAT0000438	hsa-miR-152-3p	3
MIMAT0000088	hsa-miR-30a-3p	3
MIMAT0000266	hsa-miR-205-5p	2
MIMAT0002176	hsa-miR-485-3p	2
MIMAT0004657	hsa-miR-200c-5p	2
MIMAT0004770	hsa-miR-516a-5p	2
MIMAT0000275	hsa-miR-218-5p	2
MIMAT0000458	hsa-miR-190a-5p	2
MIMAT0003265	hsa-miR-597-5p	2
MIMAT0004503	hsa-miR-29a-5p	2
MIMAT0004700	hsa-miR-331-5p	2
MIMAT0004776	hsa-miR-505-5p	2
MIMAT0005577	hsa-miR-1226-3p	2
MIMAT0019048	hsa-miR-4511	2
MIMAT0022842	hsa-miR-98-3p	2
MIMAT0000433	hsa-miR-142-5p	2
MIMAT0000442	hsa-miR-9-3p	2
MIMAT0000730	hsa-miR-377-3p	2
MIMAT0002178	hsa-miR-487a-3p	2
MIMAT0004515	hsa-miR-29b-2-5p	2
MIMAT0004597	hsa-miR-140-3p	2
MIMAT0004955	hsa-miR-374b-5p	2
MIMAT0026622	hsa-miR-619-5p	2
MIMAT0004553	hsa-miR-7-1-3p	2
MIMAT0004602	hsa-miR-125a-3p	2
MIMAT0005878	hsa-miR-1287-5p	2
MIMAT0010214	hsa-miR-151b	2
MIMAT0027642	hsa-miR-6871-5p	2
MIMAT0002814	hsa-miR-432-5p	2
MIMAT0003880	hsa-miR-671-5p	2
MIMAT0004909	hsa-miR-450b-5p	2
MIMAT0005951	hsa-miR-1307-3p	2
MIMAT0016888	hsa-miR-4326	2
MIMAT0022726	hsa-miR-1306-5p	2
MIMAT0003236	hsa-miR-571	2
MIMAT0004584	hsa-let-7g-3p	2
MIMAT0010195	hsa-let-7a-2-3p	2
MIMAT0000451	hsa-miR-150-5p	2
MIMAT0002177	hsa-miR-486-5p	2
MIMAT0003241	hsa-miR-576-5p	2
MIMAT0003266	hsa-miR-598-3p	2
MIMAT0015056	hsa-miR-3179	2
MIMAT0017982	hsa-miR-3605-3p	2
MIMAT0017999	hsa-miR-3619-5p	2
MIMAT0000684	hsa-miR-302a-3p	2
MIMAT0004924	hsa-miR-876-5p	2
MIMAT0022706	hsa-miR-561-5p	2
MIMAT0004585	hsa-let-7i-3p	2
MIMAT0004775	hsa-miR-502-3p	2
MIMAT0003165	hsa-miR-545-3p	2
MIMAT0004569	hsa-miR-222-5p	2
MIMAT0005882	hsa-miR-548k	2
MIMAT0015022	hsa-miR-3149	2
MIMAT0018000	hsa-miR-23c	2
MIMAT0018940	hsa-miR-4425	2
MIMAT0000263	hsa-miR-199b-5p	2
MIMAT0000420	hsa-miR-30b-5p	2
MIMAT0000439	hsa-miR-153-3p	2
MIMAT0000686	hsa-miR-34c-5p	2
MIMAT0000707	hsa-miR-363-3p	2
MIMAT0002817	hsa-miR-495-3p	2
MIMAT0003327	hsa-miR-449b-5p	2
MIMAT0004926	hsa-miR-708-5p	2
MIMAT0019846	hsa-miR-4726-3p	2
MIMAT0004780	hsa-miR-532-3p	2
MIMAT0018926	hsa-miR-378d	2
MIMAT0000280	hsa-miR-223-3p	2
MIMAT0000710	hsa-miR-365a-3p	2
MIMAT0004679	hsa-miR-296-3p	2
MIMAT0022834	hsa-miR-365b-3p	2
MIMAT0000705	hsa-miR-362-5p	2
MIMAT0005876	hsa-miR-1285-3p	2
MIMAT0019001	hsa-miR-4474-3p	2
MIMAT0041629	hsa-miR-10399-5p	2
MIMAT0039764	hsa-miR-1843	2
MIMAT0000443	hsa-miR-125a-5p	2
MIMAT0002888	hsa-miR-532-5p	2
MIMAT0004688	hsa-miR-374a-3p	2
MIMAT0004985	hsa-miR-942-5p	2
MIMAT0005825	hsa-miR-1180-3p	2
MIMAT0007884	hsa-miR-1910-5p	2
MIMAT0030021	hsa-miR-7706	2
MIMAT0000728	hsa-miR-375-3p	2
MIMAT0000715	hsa-miR-302b-3p	2
MIMAT0000717	hsa-miR-302c-3p	2
MIMAT0000718	hsa-miR-302d-3p	2
MIMAT0004489	hsa-miR-16-1-3p	2
MIMAT0004911	hsa-miR-874-3p	2
MIMAT0019738	hsa-miR-4664-3p	2
MIMAT0005892	hsa-miR-1304-5p	2
MIMAT0000462	hsa-miR-206	2
MIMAT0003884	hsa-miR-454-5p	2
MIMAT0004493	hsa-miR-20a-3p	2
MIMAT0004511	hsa-miR-99a-3p	2
MIMAT0015032	hsa-miR-3158-3p	2
MIMAT0016895	hsa-miR-2355-5p	2
MIMAT0018083	hsa-miR-3662	2
MIMAT0003339	hsa-miR-421	2
MIMAT0004682	hsa-miR-361-3p	2
MIMAT0010251	hsa-miR-449c-5p	2
MIMAT0018205	hsa-miR-3928-3p	2
MIMAT0000750	hsa-miR-340-3p	2
MIMAT0004762	hsa-miR-486-3p	2
MIMAT0018001	hsa-miR-3620-3p	2
MIMAT0004957	hsa-miR-760	2
MIMAT0019064	hsa-miR-4525	2
MIMAT0000079	hsa-miR-24-1-5p	1
MIMAT0000242	hsa-miR-129-5p	1
MIMAT0000262	hsa-miR-187-3p	1
MIMAT0000269	hsa-miR-212-3p	1
MIMAT0000272	hsa-miR-215-5p	1
MIMAT0000427	hsa-miR-133a-3p	1
MIMAT0000429	hsa-miR-137	1
MIMAT0000431	hsa-miR-140-5p	1
MIMAT0000445	hsa-miR-126-3p	1
MIMAT0000447	hsa-miR-134-5p	1
MIMAT0000448	hsa-miR-136-5p	1
MIMAT0000452	hsa-miR-154-5p	1
MIMAT0000453	hsa-miR-154-3p	1
MIMAT0000454	hsa-miR-184	1
MIMAT0000457	hsa-miR-188-5p	1
MIMAT0000690	hsa-miR-296-5p	1
MIMAT0000692	hsa-miR-30e-5p	1
MIMAT0000721	hsa-miR-369-3p	1
MIMAT0000731	hsa-miR-378a-5p	1
MIMAT0000737	hsa-miR-382-5p	1
MIMAT0000738	hsa-miR-383-5p	1
MIMAT0000753	hsa-miR-342-3p	1
MIMAT0000755	hsa-miR-323a-3p	1
MIMAT0000760	hsa-miR-331-3p	1
MIMAT0000762	hsa-miR-324-3p	1
MIMAT0000764	hsa-miR-339-5p	1
MIMAT0000770	hsa-miR-133b	1
MIMAT0000772	hsa-miR-345-5p	1
MIMAT0001339	hsa-miR-422a	1
MIMAT0001536	hsa-miR-429	1
MIMAT0001631	hsa-miR-451a	1
MIMAT0001635	hsa-miR-452-5p	1
MIMAT0001636	hsa-miR-452-3p	1
MIMAT0001638	hsa-miR-409-5p	1
MIMAT0001639	hsa-miR-409-3p	1
MIMAT0002175	hsa-miR-485-5p	1
MIMAT0002805	hsa-miR-489-3p	1
MIMAT0002813	hsa-miR-493-5p	1
MIMAT0002816	hsa-miR-494-3p	1
MIMAT0002823	hsa-miR-512-3p	1
MIMAT0002834	hsa-miR-520a-3p	1
MIMAT0002844	hsa-miR-518b	1
MIMAT0002852	hsa-miR-517a-3p	1
MIMAT0002872	hsa-miR-501-5p	1
MIMAT0002875	hsa-miR-504-5p	1
MIMAT0002877	hsa-miR-513a-5p	1
MIMAT0002881	hsa-miR-509-3p	1
MIMAT0003150	hsa-miR-455-5p	1
MIMAT0003180	hsa-miR-487b-3p	1
MIMAT0003238	hsa-miR-573	1
MIMAT0003239	hsa-miR-574-3p	1
MIMAT0003244	hsa-miR-579-3p	1
MIMAT0003249	hsa-miR-584-5p	1
MIMAT0003254	hsa-miR-548b-3p	1
MIMAT0003255	hsa-miR-588	1
MIMAT0003256	hsa-miR-589-3p	1
MIMAT0003257	hsa-miR-550a-3p	1
MIMAT0003258	hsa-miR-590-5p	1
MIMAT0003271	hsa-miR-603	1
MIMAT0003273	hsa-miR-605-5p	1
MIMAT0003275	hsa-miR-607	1
MIMAT0003280	hsa-miR-612	1
MIMAT0003293	hsa-miR-624-5p	1
MIMAT0003298	hsa-miR-629-3p	1
MIMAT0003299	hsa-miR-630	1
MIMAT0003304	hsa-miR-634	1
MIMAT0003311	hsa-miR-641	1
MIMAT0003317	hsa-miR-647	1
MIMAT0003323	hsa-miR-548d-3p	1
MIMAT0003330	hsa-miR-654-5p	1
MIMAT0003338	hsa-miR-660-5p	1
MIMAT0003340	hsa-miR-542-5p	1
MIMAT0003386	hsa-miR-376a-5p	1
MIMAT0003882	hsa-miR-767-5p	1
MIMAT0003887	hsa-miR-769-3p	1
MIMAT0003888	hsa-miR-766-3p	1
MIMAT0003945	hsa-miR-765	1
MIMAT0004185	hsa-miR-802	1
MIMAT0004450	hsa-miR-297	1
MIMAT0004481	hsa-let-7a-3p	1
MIMAT0004482	hsa-let-7b-3p	1
MIMAT0004487	hsa-let-7f-2-3p	1
MIMAT0004499	hsa-miR-26a-1-3p	1
MIMAT0004507	hsa-miR-92a-1-5p	1
MIMAT0004508	hsa-miR-92a-2-5p	1
MIMAT0004512	hsa-miR-100-3p	1
MIMAT0004513	hsa-miR-101-5p	1
MIMAT0004551	hsa-miR-30d-3p	1
MIMAT0004552	hsa-miR-139-3p	1
MIMAT0004555	hsa-miR-10a-3p	1
MIMAT0004560	hsa-miR-183-3p	1
MIMAT0004565	hsa-miR-218-1-3p	1
MIMAT0004567	hsa-miR-219a-1-3p	1
MIMAT0004568	hsa-miR-221-5p	1
MIMAT0004587	hsa-miR-23b-5p	1
MIMAT0004591	hsa-miR-124-5p	1
MIMAT0004596	hsa-miR-138-2-3p	1
MIMAT0004600	hsa-miR-144-5p	1
MIMAT0004605	hsa-miR-129-2-3p	1
MIMAT0004606	hsa-miR-136-3p	1
MIMAT0004607	hsa-miR-138-1-3p	1
MIMAT0004609	hsa-miR-149-3p	1
MIMAT0004611	hsa-miR-185-3p	1
MIMAT0004612	hsa-miR-186-3p	1
MIMAT0004613	hsa-miR-188-3p	1
MIMAT0004673	hsa-miR-29c-5p	1
MIMAT0004678	hsa-miR-99b-3p	1
MIMAT0004683	hsa-miR-362-3p	1
MIMAT0004689	hsa-miR-377-5p	1
MIMAT0004696	hsa-miR-323a-5p	1
MIMAT0004749	hsa-miR-424-3p	1
MIMAT0004761	hsa-miR-483-5p	1
MIMAT0004763	hsa-miR-488-3p	1
MIMAT0004767	hsa-miR-193b-5p	1
MIMAT0004768	hsa-miR-497-3p	1
MIMAT0004797	hsa-miR-582-3p	1
MIMAT0004800	hsa-miR-550a-5p	1
MIMAT0004809	hsa-miR-628-5p	1
MIMAT0004810	hsa-miR-629-5p	1
MIMAT0004814	hsa-miR-654-3p	1
MIMAT0004819	hsa-miR-671-3p	1
MIMAT0004901	hsa-miR-298	1
MIMAT0004927	hsa-miR-708-3p	1
MIMAT0004929	hsa-miR-190b	1
MIMAT0004946	hsa-miR-744-3p	1
MIMAT0004948	hsa-miR-885-3p	1
MIMAT0004951	hsa-miR-887-3p	1
MIMAT0004954	hsa-miR-543	1
MIMAT0004976	hsa-miR-933	1
MIMAT0004978	hsa-miR-935	1
MIMAT0004980	hsa-miR-937-3p	1
MIMAT0004982	hsa-miR-939-5p	1
MIMAT0004983	hsa-miR-940	1
MIMAT0004984	hsa-miR-941	1
MIMAT0005459	hsa-miR-1224-3p	1
MIMAT0005572	hsa-miR-1225-5p	1
MIMAT0005584	hsa-miR-1229-3p	1
MIMAT0005794	hsa-miR-1296-5p	1
MIMAT0005798	hsa-miR-1185-5p	1
MIMAT0005824	hsa-miR-1179	1
MIMAT0005883	hsa-miR-1293	1
MIMAT0005891	hsa-miR-1303	1
MIMAT0005893	hsa-miR-1305	1
MIMAT0005898	hsa-miR-1246	1
MIMAT0005901	hsa-miR-1249-3p	1
MIMAT0005902	hsa-miR-1250-5p	1
MIMAT0005906	hsa-miR-1255a	1
MIMAT0005916	hsa-miR-548n	1
MIMAT0005920	hsa-miR-1266-5p	1
MIMAT0005923	hsa-miR-1269a	1
MIMAT0005931	hsa-miR-302e	1
MIMAT0005955	hsa-miR-1197	1
MIMAT0006764	hsa-miR-320d	1
MIMAT0006765	hsa-miR-1825	1
MIMAT0006789	hsa-miR-1468-5p	1
MIMAT0007881	hsa-miR-1908-5p	1
MIMAT0007885	hsa-miR-1911-5p	1
MIMAT0007890	hsa-miR-1914-3p	1
MIMAT0009196	hsa-miR-103a-2-5p	1
MIMAT0011158	hsa-miR-2115-5p	1
MIMAT0011778	hsa-miR-2278	1
MIMAT0013517	hsa-miR-2682-5p	1
MIMAT0015053	hsa-miR-3176	1
MIMAT0015054	hsa-miR-3177-3p	1
MIMAT0015066	hsa-miR-3065-5p	1
MIMAT0015069	hsa-miR-3187-3p	1
MIMAT0015378	hsa-miR-3065-3p	1
MIMAT0016850	hsa-miR-4301	1
MIMAT0016909	hsa-miR-4279	1
MIMAT0017988	hsa-miR-3611	1
MIMAT0017994	hsa-miR-3615	1
MIMAT0018072	hsa-miR-3652	1
MIMAT0018187	hsa-miR-3913-5p	1
MIMAT0018204	hsa-miR-676-3p	1
MIMAT0018349	hsa-miR-3934-5p	1
MIMAT0018976	hsa-miR-4454	1
MIMAT0019010	hsa-miR-3689f	1
MIMAT0019053	hsa-miR-4516	1
MIMAT0019079	hsa-miR-548an	1
MIMAT0019729	hsa-miR-4661-5p	1
MIMAT0019776	hsa-miR-1343-3p	1
MIMAT0019844	hsa-miR-4725-3p	1
MIMAT0019857	hsa-miR-4733-5p	1
MIMAT0019867	hsa-miR-4738-3p	1
MIMAT0019895	hsa-miR-4755-5p	1
MIMAT0019918	hsa-miR-4766-3p	1
MIMAT0019952	hsa-miR-2467-5p	1
MIMAT0019955	hsa-miR-4786-3p	1
MIMAT0021086	hsa-miR-5094	1
MIMAT0022292	hsa-miR-548au-3p	1
MIMAT0022691	hsa-miR-197-5p	1
MIMAT0022695	hsa-miR-212-5p	1
MIMAT0022705	hsa-miR-539-3p	1
MIMAT0022709	hsa-miR-652-5p	1
MIMAT0022712	hsa-miR-1271-3p	1
MIMAT0022731	hsa-miR-3184-3p	1
MIMAT0022736	hsa-miR-642b-5p	1
MIMAT0022929	hsa-miR-758-5p	1
MIMAT0025455	hsa-miR-6500-3p	1
MIMAT0026483	hsa-miR-370-5p	1
MIMAT0026640	hsa-miR-670-3p	1
MIMAT0026719	hsa-miR-889-5p	1
MIMAT0027551	hsa-miR-6825-3p	1
MIMAT0030415	hsa-miR-1273h-5p	1
MIMAT0030418	hsa-miR-6516-3p	1
MIMAT0030429	hsa-miR-7854-3p	1
MIMAT0041630	hsa-miR-10399-3p	1
MIMAT0037306	hsa-miR-103a-1-5p	1
MIMAT0037309	hsa-miR-135a-2-3p	1
MIMAT0007887	hsa-miR-1912-3p	1
MIMAT0037308	hsa-miR-217-3p	1
MIMAT0002843	hsa-miR-520b-3p	1
